# Supplementary material for: Upcycling of Citrus Waste by Natural Deep Eutectic Solvents: Green Extraction of Bioactive Compounds with Antioxidant and Regenerative Properties on Human Keratinocytes
Source: Nutrients. 2025 Nov 25;17(23):3692. doi: 10.3390/nu17233692 (PMC12693630; doi:10.3390/nu17233692)
Supplement: Supplementary file 1 [file nutrients-17-03692-s001.zip]

Archive with 1 entries (1 files):
- nutrients-3955008-supplementary.pdf
